# Supplementary material for: Design of vacuum annealing furnace temperature control system based on GA-Fuzzy-PID algorithm
Source: PLoS One. 2023 Nov 29;18(11):e0293823. doi: 10.1371/journal.pone.0293823 (PMC10686503; doi:10.1371/journal.pone.0293823)
Supplement: S1 Data — (SLX) [file pone.0293823.s001.slx › simulink/_rels/configSetInfo.xml.rels]

<?xml version="1.0" encoding="UTF-8" standalone="yes" ?>
<Relationships xmlns="http://schemas.openxmlformats.org/package/2006/relationships">
  <Relationship Id="configSet0" Target="configSet0.xml" Type="http://schemas.mathworks.com/simulink/2014/relationships/configSet"/>
</Relationships>
