# Supplementary material for: Design of vacuum annealing furnace temperature control system based on GA-Fuzzy-PID algorithm
Source: PLoS One. 2023 Nov 29;18(11):e0293823. doi: 10.1371/journal.pone.0293823 (PMC10686503; doi:10.1371/journal.pone.0293823)
Supplement: S1 Data — (SLX) [file pone.0293823.s001.slx › metadata/coreProperties.xml]

<?xml version="1.0" encoding="UTF-8" standalone="yes" ?>
<cp:coreProperties xmlns:cp="http://schemas.openxmlformats.org/package/2006/metadata/core-properties" xmlns:dc="http://purl.org/dc/elements/1.1/" xmlns:dcmitype="http://purl.org/dc/dcmitype/" xmlns:dcterms="http://purl.org/dc/terms/" xmlns:xsi="http://www.w3.org/2001/XMLSchema-instance">
  <cp:category>model</cp:category>
  <dcterms:created xsi:type="dcterms:W3CDTF">2023-10-06T07:24:36Z</dcterms:created>
  <dc:creator>mjt19</dc:creator>
  <cp:lastModifiedBy>mjt19</cp:lastModifiedBy>
  <dcterms:modified xsi:type="dcterms:W3CDTF">2023-10-06T07:27:24Z</dcterms:modified>
  <cp:revision>1.1</cp:revision>
  <cp:version>R2022a</cp:version>
</cp:coreProperties>
