# Supplementary material for: Design of vacuum annealing furnace temperature control system based on GA-Fuzzy-PID algorithm
Source: PLoS One. 2023 Nov 29;18(11):e0293823. doi: 10.1371/journal.pone.0293823 (PMC10686503; doi:10.1371/journal.pone.0293823)
Supplement: S1 Data — (SLX) [file pone.0293823.s001.slx › metadata/mwcoreProperties.xml]

<?xml version="1.0" encoding="UTF-8" standalone="yes" ?>
<mwcoreProperties xmlns="http://schemas.mathworks.com/package/2012/coreProperties">
  <contentType>application/vnd.mathworks.simulink.model</contentType>
  <contentTypeFriendlyName>Simulink Model</contentTypeFriendlyName>
  <matlabRelease>R2022a</matlabRelease>
</mwcoreProperties>
