# Supplementary material for: Design of vacuum annealing furnace temperature control system based on GA-Fuzzy-PID algorithm
Source: PLoS One. 2023 Nov 29;18(11):e0293823. doi: 10.1371/journal.pone.0293823 (PMC10686503; doi:10.1371/journal.pone.0293823)
Supplement: S1 Data — (SLX) [file pone.0293823.s001.slx › metadata/mwcorePropertiesReleaseInfo.xml]

<?xml version="1.0" encoding="UTF-8"?>
<!-- Version information for MathWorks R2022a Release -->
<MathWorks_version_info>
  <version>9.12.0.1884302</version>
  <release>R2022a</release>
  <description></description>
  <date>Feb 16 2022</date>
  <checksum>915613965</checksum>
</MathWorks_version_info>
