# Supplementary material for: Design of vacuum annealing furnace temperature control system based on GA-Fuzzy-PID algorithm
Source: PLoS One. 2023 Nov 29;18(11):e0293823. doi: 10.1371/journal.pone.0293823 (PMC10686503; doi:10.1371/journal.pone.0293823)
Supplement: S1 Data — (SLX) [file pone.0293823.s001.slx › simulink/ScheduleCore.xml]

<?xml version="1.0" encoding="UTF-8"?>
<sltp_graph version="1.1" packageUris="http://schema.mathworks.com/mf0/sltp_mm/R2021b_202106150630">
  <sltp.mm.core.Context type="sltp.mm.core.Context" uuid="4844d808-eed5-49d6-ae7b-ec34c72fcf78">
    <editorState type="sltp.mm.core.EditorState" uuid="cd5b5fb8-674e-43ba-a729-ac2f21e8a07a">
      <panelState type="sltp.mm.core.EditorPanelState" uuid="087ee299-35f7-41ee-9fb4-d8d0c6d7323e"/>
    </editorState>
    <rootTask type="sltp.mm.core.Task" uuid="48b2af66-2605-44fb-9849-21f0a6bc5fb2">
      <context type="sltp.mm.core.Context" uuid="4844d808-eed5-49d6-ae7b-ec34c72fcf78"/>
      <explicit>false</explicit>
      <name>Default</name>
      <priority>-2147483648</priority>
      <subgraph type="sltp.mm.core.Graph" uuid="825f9ac1-2162-4319-8335-6abb5ddacb17"/>
    </rootTask>
  </sltp.mm.core.Context>
</sltp_graph>
