# Supplementary material for: Design of vacuum annealing furnace temperature control system based on GA-Fuzzy-PID algorithm
Source: PLoS One. 2023 Nov 29;18(11):e0293823. doi: 10.1371/journal.pone.0293823 (PMC10686503; doi:10.1371/journal.pone.0293823)
Supplement: S1 Data — (SLX) [file pone.0293823.s001.slx › simulink/ScheduleEditor.xml]

<?xml version="1.0" encoding="UTF-8"?>
<sltp_editor version="1.1" packageUris="http://schema.mathworks.com/mf0/DiagramEditor/R2019a_20181107 http://schema.mathworks.com/mf0/SltpSyntax/R2022a_202109161050">
  <sltp.mm.syntax.Context type="sltp.mm.syntax.Context" uuid="f1bbc8a1-3ad2-4077-9235-32278ef6060b">
    <rootGraph type="sltp.mm.syntax.Graph" uuid="a71b13ba-ccb6-4844-af8b-ea0278ad1b5d">
      <priorityDirection>HighNumberFirst</priorityDirection>
      <title>Default</title>
      <diagramElement type="diagram.editor.model.Diagram" uuid="d6ef6f64-3a44-4007-aa09-7a2f74268107"/>
    </rootGraph>
  </sltp.mm.syntax.Context>
  <diagram.editor.model.Diagram type="diagram.editor.model.Diagram" uuid="d6ef6f64-3a44-4007-aa09-7a2f74268107">
    <syntaxElement type="sltp.mm.syntax.Graph" uuid="a71b13ba-ccb6-4844-af8b-ea0278ad1b5d"/>
    <title>Default</title>
    <type>graph.Graph</type>
  </diagram.editor.model.Diagram>
</sltp_editor>
