# Supplementary material for: Design of vacuum annealing furnace temperature control system based on GA-Fuzzy-PID algorithm
Source: PLoS One. 2023 Nov 29;18(11):e0293823. doi: 10.1371/journal.pone.0293823 (PMC10686503; doi:10.1371/journal.pone.0293823)
Supplement: S1 Data — (SLX) [file pone.0293823.s001.slx › simulink/bddefaults.xml]

<?xml version="1.0" encoding="utf-8"?>
<BlockDiagramDefaults>
  <MaskDefaults SelfModifiable="off">
    <Display IconFrame="on" IconOpaque="opaque" RunInitForIconRedraw="analyze" IconRotate="none" PortRotate="default" IconUnits="autoscale"/>
    <MaskParameter Evaluate="on" Tunable="on" NeverSave="off" Internal="off" ReadOnly="off" Enabled="on" Visible="on" ToolTip="on"/>
    <DialogControl>
      <ControlOptions Visible="on" Enabled="on" Row="new" HorizontalStretch="on" PromptLocation="top" Orientation="horizontal" Scale="linear" TextType="Plain Text" Expand="off" ShowFilter="on" ShowParameterName="on" WordWrap="on" AlignPrompts="off"/>
    </DialogControl>
  </MaskDefaults>
</BlockDiagramDefaults>
