# Supplementary material for: Design of vacuum annealing furnace temperature control system based on GA-Fuzzy-PID algorithm
Source: PLoS One. 2023 Nov 29;18(11):e0293823. doi: 10.1371/journal.pone.0293823 (PMC10686503; doi:10.1371/journal.pone.0293823)
Supplement: S1 Data — (SLX) [file pone.0293823.s001.slx › simulink/blockdiagram.xml]

<?xml version="1.0" encoding="utf-8"?>
<ModelInformation Version="1.0">
  <Model>
    <P Name="ModelUUID">bb352678-0fd2-4d7c-890e-0b2ff0d6ea97</P>
    <P Name="SLXCompressionType">Normal</P>
    <P Name="LastSavedArchitecture">win64</P>
    <ConfigManagerSettings>
      <P Name="ModifiedByFormat">%&lt;Auto&gt;</P>
      <P Name="ModifiedDateFormat">%&lt;Auto&gt;</P>
      <P Name="RTWModifiedTimeStamp">618506681</P>
      <P Name="ModelVersionFormat">%&lt;AutoIncrement:1.1&gt;</P>
    </ConfigManagerSettings>
    <SimulationSettings>
      <P Name="SimulationMode">normal</P>
      <Object PropName="DataLoggingOverride" ObjectID="1" ClassName="Simulink.SimulationData.ModelLoggingInfo">
        <P Name="model_" Class="char">$bdroot</P>
        <P Name="overrideMode_" Class="uint32">0U</P>
        <Array PropName="logAsSpecifiedByModels_" Type="Cell" Dimension="1*1">
          <Cell Class="char">$bdroot</Cell>
        </Array>
        <Array PropName="logAsSpecifiedByModelsSSIDs_" Type="Cell" Dimension="1*1">
          <Cell Class="double">[]</Cell>
        </Array>
      </Object>
    </SimulationSettings>
    <EngineSettings>
      <P Name="ConfigurableSubsystemUsage">warning</P>
    </EngineSettings>
    <ConcurrentExecutionSettings>
      <Object PropName="DataTransfer" ObjectID="2" ClassName="Simulink.GlobalDataTransfer">
        <P Name="DefaultTransitionBetweenSyncTasks" Class="char">Ensure deterministic transfer (maximum delay)</P>
        <P Name="DefaultTransitionBetweenAsyncTasks" Class="char">Ensure data integrity only</P>
        <P Name="DefaultTransitionBetweenContTasks" Class="char">Ensure deterministic transfer (minimum delay)</P>
        <P Name="DefaultExtrapolationMethodBetweenContTasks" Class="char">None</P>
      </Object>
    </ConcurrentExecutionSettings>
    <System Ref="system_root"/>
  </Model>
</ModelInformation>
