# Supplementary material for: Design of vacuum annealing furnace temperature control system based on GA-Fuzzy-PID algorithm
Source: PLoS One. 2023 Nov 29;18(11):e0293823. doi: 10.1371/journal.pone.0293823 (PMC10686503; doi:10.1371/journal.pone.0293823)
Supplement: S1 Data — (SLX) [file pone.0293823.s001.slx › simulink/graphicalInterface.xml]

<?xml version="1.0" encoding="utf-8"?>
<GraphicalInterface>
  <P Name="NumRootInports">0</P>
  <P Name="NumRootOutports">0</P>
  <P Name="ParameterArgumentNames"/>
  <P Name="NumModelReferences">0</P>
  <P Name="NumTestPointedSignals">0</P>
  <P Name="NumProvidedFunctions">0</P>
  <P Name="NumRequiredFunctions">0</P>
  <P Name="NumResetEvents">0</P>
  <P Name="HasInitializeEvent">0</P>
  <P Name="HasTerminateEvent">0</P>
  <P Name="PreCompExecutionDomainType">Unset</P>
  <P Name="UseModelRefSolver">0</P>
  <P Name="SolverName">VariableStepAuto</P>
  <P Name="IsExportFunctionModel">0</P>
  <P Name="SimulinkSubDomainType">Simulink</P>
  <P Name="NumParameterArguments">0</P>
  <P Name="NumExternalFileReferences">2</P>
  <ExternalFileReference>
    <P Name="Reference">fuzblock/Fuzzy Logic 
Controller</P>
    <P Name="Path">$bdroot/Fuzzy Logic  Controller</P>
    <P Name="SID">9</P>
    <P Name="Type">LIBRARY_BLOCK</P>
  </ExternalFileReference>
  <ExternalFileReference>
    <P Name="Reference">fuzblock/Fuzzy Logic 
Controller</P>
    <P Name="Path">$bdroot/Fuzzy Logic  Controller1</P>
    <P Name="SID">10</P>
    <P Name="Type">LIBRARY_BLOCK</P>
  </ExternalFileReference>
  <P Name="OrderedModelArguments">1</P>
</GraphicalInterface>
