# Supplementary material for: Design of vacuum annealing furnace temperature control system based on GA-Fuzzy-PID algorithm
Source: PLoS One. 2023 Nov 29;18(11):e0293823. doi: 10.1371/journal.pone.0293823 (PMC10686503; doi:10.1371/journal.pone.0293823)
Supplement: S1 Data — (SLX) [file pone.0293823.s001.slx › simulink/hdlParams.xml]

<?xml version="1.0" encoding="utf-8"?>
<HDLParams>
  <Object ClassName="slprops.hdlmdlprops">
    <Array PropName="mdlProps" Type="Cell" Dimension="1*2">
      <Cell Class="char">HDLSubsystem</Cell>
      <Cell Class="char">$bdroot</Cell>
    </Array>
  </Object>
</HDLParams>
