# Supplementary material for: Design of vacuum annealing furnace temperature control system based on GA-Fuzzy-PID algorithm
Source: PLoS One. 2023 Nov 29;18(11):e0293823. doi: 10.1371/journal.pone.0293823 (PMC10686503; doi:10.1371/journal.pone.0293823)
Supplement: S1 Data — (SLX) [file pone.0293823.s001.slx › simulink/modelDictionary.xml]

<?xml version="1.0" encoding="UTF-8"?>
<MF0 version="1.1" defaultPackage="slid" packageUris="http://schema.mathworks.com/mf0/slid/R2020b_20191110">
  <System type="System" uuid="4d18613a-034f-4bdc-acd9-364e9719828b">
    <Interface type="Interface" uuid="1a6518aa-9de2-4eec-82d9-75041547bd0f"/>
  </System>
</MF0>
