# Supplementary material for: Design of vacuum annealing furnace temperature control system based on GA-Fuzzy-PID algorithm
Source: PLoS One. 2023 Nov 29;18(11):e0293823. doi: 10.1371/journal.pone.0293823 (PMC10686503; doi:10.1371/journal.pone.0293823)
Supplement: S1 Data — (SLX) [file pone.0293823.s001.slx › simulink/systems/system_root.xml]

<?xml version="1.0" encoding="utf-8"?>
<System>
  <P Name="Location">[-7, -7, 1714, 1026]</P>
  <P Name="SystemRect">[0.000000, 0.000000, 0.000000, 0.000000]</P>
  <P Name="Open">on</P>
  <P Name="SetExecutionDomain">off</P>
  <P Name="ExecutionDomainType">Deduce</P>
  <P Name="ZoomFactor">50</P>
  <P Name="ReportName">simulink-default.rpt</P>
  <P Name="SIDHighWatermark">74</P>
  <P Name="SimulinkSubDomain">Simulink</P>
  <Block BlockType="Abs" Name="Abs" SID="1">
    <P Name="Position">[740, 285, 770, 315]</P>
    <P Name="ZOrder">1755</P>
    <P Name="ShowName">off</P>
    <P Name="FontName">Times New Roman</P>
    <P Name="FontSize">14</P>
    <P Name="ZeroCross">off</P>
  </Block>
  <Block BlockType="Sum" Name="Add" SID="2">
    <P Name="Ports">[3, 1]</P>
    <P Name="Position">[1405, 368, 1425, 602]</P>
    <P Name="ZOrder">1742</P>
    <P Name="IconShape">rectangular</P>
    <P Name="Inputs">3</P>
  </Block>
  <Block BlockType="Sum" Name="Add1" SID="3">
    <P Name="Ports">[3, 1]</P>
    <P Name="Position">[1405, 638, 1425, 872]</P>
    <P Name="ZOrder">1771</P>
    <P Name="IconShape">rectangular</P>
    <P Name="Inputs">3</P>
  </Block>
  <Block BlockType="Demux" Name="Demux" SID="4">
    <P Name="Ports">[1, 3]</P>
    <P Name="Position">[955, 394, 960, 486]</P>
    <P Name="ZOrder">1731</P>
    <P Name="ShowName">off</P>
    <P Name="Outputs">3</P>
  </Block>
  <Block BlockType="Demux" Name="Demux1" SID="5">
    <P Name="Ports">[1, 3]</P>
    <P Name="Position">[955, 664, 960, 756]</P>
    <P Name="ZOrder">1760</P>
    <P Name="ShowName">off</P>
    <P Name="Outputs">3</P>
  </Block>
  <Block BlockType="Derivative" Name="Derivative1" SID="6">
    <P Name="Position">[650, 710, 680, 740]</P>
    <P Name="ZOrder">1776</P>
  </Block>
  <Block BlockType="Derivative" Name="Derivative2" SID="7">
    <P Name="Position">[1015, 1055, 1045, 1085]</P>
    <P Name="ZOrder">1785</P>
  </Block>
  <Block BlockType="Derivative" Name="Derivative3" SID="8">
    <P Name="Position">[650, 440, 680, 470]</P>
    <P Name="ZOrder">1747</P>
  </Block>
  <Block BlockType="Reference" Name="Fuzzy Logic &#xA;Controller" SID="9">
    <P Name="Ports">[1, 1]</P>
    <P Name="Position">[860, 412, 920, 468]</P>
    <P Name="ZOrder">1729</P>
    <P Name="LibraryVersion">4.12</P>
    <P Name="SourceBlock">fuzblock/Fuzzy Logic 
Controller</P>
    <P Name="SourceType">Fuzzy Inference System</P>
    <P Name="SourceProductBaseCode">FL</P>
    <InstanceData>
      <P Name="RTWMemSecFuncInitTerm">Inherit from model</P>
      <P Name="RTWMemSecFuncExecute">Inherit from model</P>
      <P Name="RTWMemSecDataConstants">Inherit from model</P>
      <P Name="RTWMemSecDataInternal">Inherit from model</P>
      <P Name="RTWMemSecDataParameters">Inherit from model</P>
      <P Name="ContentPreviewEnabled">off</P>
      <P Name="FIS">&apos;fuzzy_pid.fis&apos;</P>
      <P Name="OutputSampleNumber">101</P>
      <P Name="DataType">double</P>
      <P Name="FuzzifiedInputs">off</P>
      <P Name="RuleFiringStrengths">off</P>
      <P Name="RuleOutputs">off</P>
      <P Name="AggregatedOutputs">off</P>
      <P Name="SimulateUsing">Interpreted execution</P>
      <P Name="OutOfRangeInputValueMessage">warning</P>
      <P Name="NoRuleFiredMessage">warning</P>
      <P Name="EmptyOutputFuzzySetMessage">warning</P>
    </InstanceData>
  </Block>
  <Block BlockType="Reference" Name="Fuzzy Logic &#xA;Controller1" SID="10">
    <P Name="Ports">[1, 1]</P>
    <P Name="Position">[860, 682, 920, 738]</P>
    <P Name="ZOrder">1758</P>
    <P Name="LibraryVersion">4.12</P>
    <P Name="SourceBlock">fuzblock/Fuzzy Logic 
Controller</P>
    <P Name="SourceType">Fuzzy Inference System</P>
    <P Name="SourceProductBaseCode">FL</P>
    <InstanceData>
      <P Name="RTWMemSecFuncInitTerm">Inherit from model</P>
      <P Name="RTWMemSecFuncExecute">Inherit from model</P>
      <P Name="RTWMemSecDataConstants">Inherit from model</P>
      <P Name="RTWMemSecDataInternal">Inherit from model</P>
      <P Name="RTWMemSecDataParameters">Inherit from model</P>
      <P Name="ContentPreviewEnabled">off</P>
      <P Name="FIS">&apos;fuzzy_pid.fis&apos;</P>
      <P Name="OutputSampleNumber">101</P>
      <P Name="DataType">double</P>
      <P Name="FuzzifiedInputs">off</P>
      <P Name="RuleFiringStrengths">off</P>
      <P Name="RuleOutputs">off</P>
      <P Name="AggregatedOutputs">off</P>
      <P Name="SimulateUsing">Interpreted execution</P>
      <P Name="OutOfRangeInputValueMessage">warning</P>
      <P Name="NoRuleFiredMessage">warning</P>
      <P Name="EmptyOutputFuzzySetMessage">warning</P>
    </InstanceData>
  </Block>
  <Block BlockType="Gain" Name="Gain" SID="11">
    <P Name="Position">[995, 395, 1025, 425]</P>
    <P Name="ZOrder">1743</P>
    <P Name="ShowName">off</P>
    <P Name="Gain">0.333</P>
  </Block>
  <Block BlockType="Gain" Name="Gain1" SID="12">
    <P Name="Position">[995, 427, 1025, 453]</P>
    <P Name="ZOrder">1744</P>
    <P Name="ShowName">off</P>
    <P Name="Gain">3333</P>
  </Block>
  <Block BlockType="Gain" Name="Gain10" SID="13">
    <P Name="Position">[945, 1055, 975, 1085]</P>
    <P Name="ZOrder">1788</P>
    <P Name="Gain">0.41</P>
  </Block>
  <Block BlockType="Gain" Name="Gain2" SID="14">
    <P Name="Position">[995, 455, 1025, 485]</P>
    <P Name="ZOrder">1745</P>
    <P Name="ShowName">off</P>
    <P Name="Gain">0.333</P>
  </Block>
  <Block BlockType="Gain" Name="Gain3" SID="15">
    <P Name="Position">[775, 420, 800, 460]</P>
    <P Name="ZOrder">1746</P>
    <P Name="ShowName">off</P>
    <P Name="Gain">0.333</P>
  </Block>
  <Block BlockType="Gain" Name="Gain4" SID="16">
    <P Name="Position">[995, 665, 1025, 695]</P>
    <P Name="ZOrder">1772</P>
    <P Name="ShowName">off</P>
    <P Name="Gain">0.333</P>
  </Block>
  <Block BlockType="Gain" Name="Gain5" SID="17">
    <P Name="Position">[995, 697, 1025, 723]</P>
    <P Name="ZOrder">1773</P>
    <P Name="ShowName">off</P>
    <P Name="Gain">0.05</P>
  </Block>
  <Block BlockType="Gain" Name="Gain6" SID="18">
    <P Name="Position">[995, 725, 1025, 755]</P>
    <P Name="ZOrder">1774</P>
    <P Name="ShowName">off</P>
    <P Name="Gain">33333</P>
  </Block>
  <Block BlockType="Gain" Name="Gain7" SID="19">
    <P Name="Position">[775, 690, 800, 730]</P>
    <P Name="ZOrder">1775</P>
    <P Name="ShowName">off</P>
    <P Name="Gain">0.222</P>
  </Block>
  <Block BlockType="Gain" Name="Gain8" SID="20">
    <P Name="Position">[945, 910, 975, 940]</P>
    <P Name="ZOrder">1786</P>
    <P Name="Gain">8.27</P>
  </Block>
  <Block BlockType="Gain" Name="Gain9" SID="21">
    <P Name="Position">[945, 975, 975, 1005]</P>
    <P Name="ZOrder">1787</P>
    <P Name="Gain">0.22</P>
  </Block>
  <Block BlockType="Integrator" Name="Integrator" SID="22">
    <P Name="Ports">[1, 1]</P>
    <P Name="Position">[1285, 475, 1315, 505]</P>
    <P Name="ZOrder">1740</P>
  </Block>
  <Block BlockType="Integrator" Name="Integrator1" SID="23">
    <P Name="Ports">[1, 1]</P>
    <P Name="Position">[965, 265, 995, 295]</P>
    <P Name="ZOrder">1754</P>
    <P Name="ShowName">off</P>
    <P Name="FontName">Times New Roman</P>
    <P Name="FontSize">14</P>
  </Block>
  <Block BlockType="Integrator" Name="Integrator2" SID="24">
    <P Name="Ports">[1, 1]</P>
    <P Name="Position">[1285, 745, 1315, 775]</P>
    <P Name="ZOrder">1769</P>
  </Block>
  <Block BlockType="Integrator" Name="Integrator3" SID="25">
    <P Name="Ports">[1, 1]</P>
    <P Name="Position">[1015, 975, 1045, 1005]</P>
    <P Name="ZOrder">1784</P>
  </Block>
  <Block BlockType="Constant" Name="Kd" SID="26">
    <P Name="Position">[1165, 500, 1195, 530]</P>
    <P Name="ZOrder">1737</P>
    <P Name="BlockRotation">270</P>
    <P Name="NameLocation">right</P>
    <P Name="Value">0.75</P>
  </Block>
  <Block BlockType="Constant" Name="Kd1" SID="27">
    <P Name="Position">[1165, 770, 1195, 800]</P>
    <P Name="ZOrder">1766</P>
    <P Name="BlockRotation">270</P>
    <P Name="NameLocation">right</P>
    <P Name="Value">0.75</P>
  </Block>
  <Block BlockType="Constant" Name="Ki" SID="28">
    <P Name="Position">[1105, 500, 1135, 530]</P>
    <P Name="ZOrder">1735</P>
    <P Name="BlockRotation">270</P>
    <P Name="NameLocation">right</P>
    <P Name="Value">0.43</P>
  </Block>
  <Block BlockType="Constant" Name="Ki1" SID="29">
    <P Name="Position">[1105, 770, 1135, 800]</P>
    <P Name="ZOrder">1764</P>
    <P Name="BlockRotation">270</P>
    <P Name="NameLocation">right</P>
    <P Name="Value">0.43</P>
  </Block>
  <Block BlockType="Constant" Name="Kp" SID="30">
    <P Name="Position">[1030, 500, 1060, 530]</P>
    <P Name="ZOrder">1734</P>
    <P Name="BlockRotation">270</P>
    <P Name="NameLocation">right</P>
    <P Name="Value">5.32</P>
  </Block>
  <Block BlockType="Constant" Name="Kp1" SID="31">
    <P Name="Position">[1050, 770, 1080, 800]</P>
    <P Name="ZOrder">1763</P>
    <P Name="BlockRotation">270</P>
    <P Name="NameLocation">right</P>
    <P Name="Value">5.32</P>
  </Block>
  <Block BlockType="Mux" Name="Mux" SID="32">
    <P Name="Ports">[2, 1]</P>
    <P Name="Position">[750, 402, 755, 473]</P>
    <P Name="ZOrder">1730</P>
    <P Name="ShowName">off</P>
    <P Name="Inputs">2</P>
    <P Name="DisplayOption">bar</P>
  </Block>
  <Block BlockType="Mux" Name="Mux1" SID="33">
    <P Name="Ports">[2, 1]</P>
    <P Name="Position">[750, 672, 755, 743]</P>
    <P Name="ZOrder">1759</P>
    <P Name="ShowName">off</P>
    <P Name="Inputs">2</P>
    <P Name="DisplayOption">bar</P>
  </Block>
  <Block BlockType="Product" Name="Product" SID="34">
    <P Name="Ports">[2, 1]</P>
    <P Name="Position">[1345, 389, 1370, 416]</P>
    <P Name="ZOrder">1732</P>
  </Block>
  <Block BlockType="Product" Name="Product1" SID="35">
    <P Name="Ports">[2, 1]</P>
    <P Name="Position">[1345, 469, 1370, 496]</P>
    <P Name="ZOrder">1739</P>
  </Block>
  <Block BlockType="Product" Name="Product2" SID="36">
    <P Name="Ports">[2, 1]</P>
    <P Name="Position">[1345, 549, 1370, 576]</P>
    <P Name="ZOrder">1741</P>
  </Block>
  <Block BlockType="Product" Name="Product3" SID="37">
    <P Name="Ports">[2, 1]</P>
    <P Name="Position">[895, 261, 940, 294]</P>
    <P Name="ZOrder">1753</P>
    <P Name="ShowName">off</P>
    <P Name="FontName">Times New Roman</P>
    <P Name="FontSize">14</P>
    <P Name="OutDataTypeStr">Inherit: Same as first input</P>
    <P Name="SaturateOnIntegerOverflow">on</P>
  </Block>
  <Block BlockType="Product" Name="Product4" SID="38">
    <P Name="Ports">[2, 1]</P>
    <P Name="Position">[1345, 659, 1370, 686]</P>
    <P Name="ZOrder">1761</P>
  </Block>
  <Block BlockType="Product" Name="Product5" SID="39">
    <P Name="Ports">[2, 1]</P>
    <P Name="Position">[1345, 739, 1370, 766]</P>
    <P Name="ZOrder">1768</P>
  </Block>
  <Block BlockType="Product" Name="Product6" SID="40">
    <P Name="Ports">[2, 1]</P>
    <P Name="Position">[1345, 819, 1370, 846]</P>
    <P Name="ZOrder">1770</P>
  </Block>
  <Block BlockType="Saturate" Name="Saturation" SID="41">
    <P Name="Position">[815, 425, 845, 455]</P>
    <P Name="ZOrder">1751</P>
    <P Name="UpperLimit">3</P>
    <P Name="LowerLimit">-3</P>
  </Block>
  <Block BlockType="Saturate" Name="Saturation1" SID="42">
    <P Name="Position">[815, 695, 845, 725]</P>
    <P Name="ZOrder">1780</P>
    <P Name="UpperLimit">3</P>
    <P Name="LowerLimit">-3</P>
  </Block>
  <Block BlockType="Scope" Name="Scope" SID="43">
    <P Name="Ports">[1]</P>
    <P Name="Position">[1760, 469, 1790, 501]</P>
    <P Name="ZOrder">1750</P>
    <P Name="ScopeSpecificationString">Simulink.scopes.TimeScopeBlockCfg(&apos;CurrentConfiguration&apos;, extmgr.ConfigurationSet(extmgr.Configuration(&apos;Core&apos;,&apos;General UI&apos;,true,&apos;FigureColor&apos;,[1 1 1]),extmgr.Configuration(&apos;Core&apos;,&apos;Source UI&apos;,true),extmgr.Configuration(&apos;Sources&apos;,&apos;WiredSimulink&apos;,true,&apos;DataLoggingVariableName&apos;,&apos;ScopeData1&apos;),extmgr.Configuration(&apos;Visuals&apos;,&apos;Time Domain&apos;,true,&apos;SerializedDisplays&apos;,{struct(&apos;MinYLimReal&apos;,&apos;-3.27335&apos;,&apos;MaxYLimReal&apos;,&apos;29.46012&apos;,&apos;YLabelReal&apos;,&apos;&apos;,&apos;MinYLimMag&apos;,&apos;0.00000&apos;,&apos;MaxYLimMag&apos;,&apos;29.46012&apos;,&apos;LegendVisibility&apos;,&apos;Off&apos;,&apos;XGrid&apos;,true,&apos;YGrid&apos;,true,&apos;PlotMagPhase&apos;,false,&apos;AxesColor&apos;,[1 1 1],&apos;AxesTickColor&apos;,[0 0 0],&apos;ColorOrder&apos;,[0 0.447058823529412 0.741176470588235;0.850980392156863 0.325490196078431 0.0980392156862745;0.929411764705882 0.694117647058824 0.125490196078431;0.494117647058824 0.184313725490196 0.556862745098039;0.466666666666667 0.674509803921569 0.188235294117647;0.301960784313725 0.745098039215686 0.933333333333333;0.635294117647059 0.0784313725490196 0.184313725490196],&apos;Title&apos;,&apos;模糊PID控制室内温度&apos;,&apos;LinePropertiesCache&apos;,{{struct(&apos;Color&apos;,[0.6 0.2 0],&apos;LineStyle&apos;,&apos;-&apos;,&apos;LineWidth&apos;,2,&apos;Marker&apos;,&apos;none&apos;,&apos;Visible&apos;,&apos;on&apos;)}},&apos;UserDefinedChannelNames&apos;,{{}},&apos;NumLines&apos;,1,&apos;LineNames&apos;,{{&apos;Fuzzy PID&apos;}},&apos;ShowContent&apos;,true,&apos;Placement&apos;,1)},&apos;DisplayPropertyDefaults&apos;,struct(&apos;MinYLimReal&apos;,&apos;-3.27335&apos;,&apos;MaxYLimReal&apos;,&apos;29.46012&apos;,&apos;YLabelReal&apos;,&apos;&apos;,&apos;MinYLimMag&apos;,&apos;0.00000&apos;,&apos;MaxYLimMag&apos;,&apos;29.46012&apos;,&apos;LegendVisibility&apos;,&apos;Off&apos;,&apos;XGrid&apos;,true,&apos;YGrid&apos;,true,&apos;PlotMagPhase&apos;,false,&apos;AxesColor&apos;,[1 1 1],&apos;AxesTickColor&apos;,[0 0 0],&apos;ColorOrder&apos;,[0.0745098039215686 0.623529411764706 1;1 0.411764705882353 0.16078431372549;1 1 0.0666666666666667;0.717647058823529 0.274509803921569 1;0.392156862745098 0.831372549019608 0.0745098039215686;0.0588235294117647 1 1;1 0.0745098039215686 0.650980392156863],&apos;Title&apos;,&apos;模糊PID控制室内温度&apos;)),extmgr.Configuration(&apos;Tools&apos;,&apos;Plot Navigation&apos;,true,&apos;PreviousAutoscale&apos;,&apos;XY&apos;),extmgr.Configuration(&apos;Tools&apos;,&apos;Measurements&apos;,true,&apos;Version&apos;,&apos;2019b&apos;)),&apos;Version&apos;,&apos;2022a&apos;,&apos;Position&apos;,[282 100 1536 750])</P>
    <P Name="NumInputPorts">1</P>
    <P Name="Floating">off</P>
  </Block>
  <Block BlockType="Scope" Name="Scope1" SID="44">
    <P Name="Ports">[1]</P>
    <P Name="Position">[1770, 739, 1800, 771]</P>
    <P Name="ZOrder">1779</P>
    <P Name="ScopeSpecificationString">Simulink.scopes.TimeScopeBlockCfg(&apos;CurrentConfiguration&apos;, extmgr.ConfigurationSet(extmgr.Configuration(&apos;Core&apos;,&apos;General UI&apos;,true,&apos;FigureColor&apos;,[1 1 1]),extmgr.Configuration(&apos;Core&apos;,&apos;Source UI&apos;,true),extmgr.Configuration(&apos;Sources&apos;,&apos;WiredSimulink&apos;,true,&apos;DataLoggingVariableName&apos;,&apos;ScopeData2&apos;),extmgr.Configuration(&apos;Visuals&apos;,&apos;Time Domain&apos;,true,&apos;SerializedDisplays&apos;,{struct(&apos;MinYLimReal&apos;,&apos;-3.27335&apos;,&apos;MaxYLimReal&apos;,&apos;29.46012&apos;,&apos;YLabelReal&apos;,&apos;&apos;,&apos;MinYLimMag&apos;,&apos;0.00000&apos;,&apos;MaxYLimMag&apos;,&apos;29.46012&apos;,&apos;LegendVisibility&apos;,&apos;Off&apos;,&apos;XGrid&apos;,true,&apos;YGrid&apos;,true,&apos;PlotMagPhase&apos;,false,&apos;AxesColor&apos;,[1 1 1],&apos;AxesTickColor&apos;,[0 0 0],&apos;ColorOrder&apos;,[0 0.447058823529412 0.741176470588235;0.850980392156863 0.325490196078431 0.0980392156862745;0.929411764705882 0.694117647058824 0.125490196078431;0.494117647058824 0.184313725490196 0.556862745098039;0.466666666666667 0.674509803921569 0.188235294117647;0.301960784313725 0.745098039215686 0.933333333333333;0.635294117647059 0.0784313725490196 0.184313725490196],&apos;Title&apos;,&apos;模糊PID控制室内温度&apos;,&apos;LinePropertiesCache&apos;,{{struct(&apos;Color&apos;,[0.6 0.2 0],&apos;LineStyle&apos;,&apos;-&apos;,&apos;LineWidth&apos;,2,&apos;Marker&apos;,&apos;none&apos;,&apos;Visible&apos;,&apos;on&apos;)}},&apos;UserDefinedChannelNames&apos;,{{}},&apos;NumLines&apos;,1,&apos;LineNames&apos;,{{&apos;Fuzzy PID&apos;}},&apos;ShowContent&apos;,true,&apos;Placement&apos;,1)},&apos;DisplayPropertyDefaults&apos;,struct(&apos;MinYLimReal&apos;,&apos;-3.27335&apos;,&apos;MaxYLimReal&apos;,&apos;29.46012&apos;,&apos;YLabelReal&apos;,&apos;&apos;,&apos;MinYLimMag&apos;,&apos;0.00000&apos;,&apos;MaxYLimMag&apos;,&apos;29.46012&apos;,&apos;LegendVisibility&apos;,&apos;Off&apos;,&apos;XGrid&apos;,true,&apos;YGrid&apos;,true,&apos;PlotMagPhase&apos;,false,&apos;AxesColor&apos;,[1 1 1],&apos;AxesTickColor&apos;,[0 0 0],&apos;ColorOrder&apos;,[0.0745098039215686 0.623529411764706 1;1 0.411764705882353 0.16078431372549;1 1 0.0666666666666667;0.717647058823529 0.274509803921569 1;0.392156862745098 0.831372549019608 0.0745098039215686;0.0588235294117647 1 1;1 0.0745098039215686 0.650980392156863],&apos;Title&apos;,&apos;模糊PID控制室内温度&apos;)),extmgr.Configuration(&apos;Tools&apos;,&apos;Plot Navigation&apos;,true,&apos;PreviousAutoscale&apos;,&apos;XY&apos;),extmgr.Configuration(&apos;Tools&apos;,&apos;Measurements&apos;,true,&apos;Version&apos;,&apos;2019b&apos;)),&apos;Version&apos;,&apos;2022a&apos;,&apos;Position&apos;,[282 100 1536 750])</P>
    <P Name="NumInputPorts">1</P>
    <P Name="Floating">off</P>
  </Block>
  <Block BlockType="Scope" Name="Scope2" SID="45">
    <P Name="Ports">[3]</P>
    <P Name="Position">[1805, 638, 1835, 672]</P>
    <P Name="ZOrder">1781</P>
    <P Name="ScopeSpecificationString">Simulink.scopes.TimeScopeBlockCfg(&apos;CurrentConfiguration&apos;, extmgr.ConfigurationSet(extmgr.Configuration(&apos;Core&apos;,&apos;General UI&apos;,true,&apos;FigureColor&apos;,[1 1 1]),extmgr.Configuration(&apos;Core&apos;,&apos;Source UI&apos;,true),extmgr.Configuration(&apos;Sources&apos;,&apos;WiredSimulink&apos;,true,&apos;DataLoggingVariableName&apos;,&apos;ScopeData3&apos;),extmgr.Configuration(&apos;Visuals&apos;,&apos;Time Domain&apos;,true,&apos;SerializedDisplays&apos;,{struct(&apos;MinYLimReal&apos;,&apos;-3.54542&apos;,&apos;MaxYLimReal&apos;,&apos;31.90879&apos;,&apos;YLabelReal&apos;,&apos;&apos;,&apos;MinYLimMag&apos;,&apos;0.00000&apos;,&apos;MaxYLimMag&apos;,&apos;31.90879&apos;,&apos;LegendVisibility&apos;,&apos;On&apos;,&apos;XGrid&apos;,true,&apos;YGrid&apos;,true,&apos;PlotMagPhase&apos;,false,&apos;AxesColor&apos;,[1 1 1],&apos;AxesTickColor&apos;,[0 0 0],&apos;ColorOrder&apos;,[0 0.447058823529412 0.741176470588235;0.850980392156863 0.325490196078431 0.0980392156862745;0.929411764705882 0.694117647058824 0.125490196078431;0.494117647058824 0.184313725490196 0.556862745098039;0.466666666666667 0.674509803921569 0.188235294117647;0.301960784313725 0.745098039215686 0.933333333333333;0.635294117647059 0.0784313725490196 0.184313725490196],&apos;Title&apos;,&apos;模糊PID控制室内温度&apos;,&apos;LinePropertiesCache&apos;,{{struct(&apos;Color&apos;,[0 0 1],&apos;LineStyle&apos;,&apos;-&apos;,&apos;LineWidth&apos;,2,&apos;Marker&apos;,&apos;none&apos;,&apos;Visible&apos;,&apos;on&apos;),struct(&apos;Color&apos;,[1 0 0],&apos;LineStyle&apos;,&apos;-&apos;,&apos;LineWidth&apos;,2,&apos;Marker&apos;,&apos;none&apos;,&apos;Visible&apos;,&apos;on&apos;),struct(&apos;Color&apos;,[1 0.843137254901961 0],&apos;LineStyle&apos;,&apos;-&apos;,&apos;LineWidth&apos;,1.5,&apos;Marker&apos;,&apos;none&apos;,&apos;Visible&apos;,&apos;on&apos;)}},&apos;UserDefinedChannelNames&apos;,{{}},&apos;NumLines&apos;,3,&apos;LineNames&apos;,{{&apos;GA-FuzzyPID&apos;,&apos;Fuzzy PID&apos;,&apos;PID&apos;}},&apos;ShowContent&apos;,true,&apos;Placement&apos;,1)},&apos;DisplayPropertyDefaults&apos;,struct(&apos;MinYLimReal&apos;,&apos;-3.54542&apos;,&apos;MaxYLimReal&apos;,&apos;31.90879&apos;,&apos;YLabelReal&apos;,&apos;&apos;,&apos;MinYLimMag&apos;,&apos;0.00000&apos;,&apos;MaxYLimMag&apos;,&apos;31.90879&apos;,&apos;LegendVisibility&apos;,&apos;On&apos;,&apos;XGrid&apos;,true,&apos;YGrid&apos;,true,&apos;PlotMagPhase&apos;,false,&apos;AxesColor&apos;,[1 1 1],&apos;AxesTickColor&apos;,[0 0 0],&apos;ColorOrder&apos;,[0.0745098039215686 0.623529411764706 1;1 0.411764705882353 0.16078431372549;1 1 0.0666666666666667;0.717647058823529 0.274509803921569 1;0.392156862745098 0.831372549019608 0.0745098039215686;0.0588235294117647 1 1;1 0.0745098039215686 0.650980392156863],&apos;Title&apos;,&apos;模糊PID控制室内温度&apos;)),extmgr.Configuration(&apos;Tools&apos;,&apos;Plot Navigation&apos;,true,&apos;PreviousAutoscale&apos;,&apos;XY&apos;),extmgr.Configuration(&apos;Tools&apos;,&apos;Measurements&apos;,true,&apos;Version&apos;,&apos;2019b&apos;)),&apos;Version&apos;,&apos;2022a&apos;,&apos;Position&apos;,[0 57 1536 750])</P>
    <P Name="NumInputPorts">3</P>
    <P Name="Floating">off</P>
  </Block>
  <Block BlockType="Scope" Name="Scope3" SID="46">
    <P Name="Ports">[1]</P>
    <P Name="Position">[1770, 974, 1800, 1006]</P>
    <P Name="ZOrder">1793</P>
    <P Name="ScopeSpecificationString">Simulink.scopes.TimeScopeBlockCfg(&apos;CurrentConfiguration&apos;, extmgr.ConfigurationSet(extmgr.Configuration(&apos;Core&apos;,&apos;General UI&apos;,true,&apos;FigureColor&apos;,[1 1 1]),extmgr.Configuration(&apos;Core&apos;,&apos;Source UI&apos;,true),extmgr.Configuration(&apos;Sources&apos;,&apos;WiredSimulink&apos;,true),extmgr.Configuration(&apos;Visuals&apos;,&apos;Time Domain&apos;,true,&apos;SerializedDisplays&apos;,{struct(&apos;MinYLimReal&apos;,&apos;-3.27335&apos;,&apos;MaxYLimReal&apos;,&apos;29.46012&apos;,&apos;YLabelReal&apos;,&apos;&apos;,&apos;MinYLimMag&apos;,&apos;0.00000&apos;,&apos;MaxYLimMag&apos;,&apos;29.46012&apos;,&apos;LegendVisibility&apos;,&apos;Off&apos;,&apos;XGrid&apos;,true,&apos;YGrid&apos;,true,&apos;PlotMagPhase&apos;,false,&apos;AxesColor&apos;,[1 1 1],&apos;AxesTickColor&apos;,[0 0 0],&apos;ColorOrder&apos;,[0 0.447058823529412 0.741176470588235;0.850980392156863 0.325490196078431 0.0980392156862745;0.929411764705882 0.694117647058824 0.125490196078431;0.494117647058824 0.184313725490196 0.556862745098039;0.466666666666667 0.674509803921569 0.188235294117647;0.301960784313725 0.745098039215686 0.933333333333333;0.635294117647059 0.0784313725490196 0.184313725490196],&apos;Title&apos;,&apos;模糊PID控制室内温度&apos;,&apos;LinePropertiesCache&apos;,{{struct(&apos;Color&apos;,[0.6 0.2 0],&apos;LineStyle&apos;,&apos;-&apos;,&apos;LineWidth&apos;,2,&apos;Marker&apos;,&apos;none&apos;,&apos;Visible&apos;,&apos;on&apos;)}},&apos;UserDefinedChannelNames&apos;,{{}},&apos;NumLines&apos;,1,&apos;LineNames&apos;,{{&apos;Fuzzy PID&apos;}},&apos;ShowContent&apos;,true,&apos;Placement&apos;,1)},&apos;DisplayPropertyDefaults&apos;,struct(&apos;MinYLimReal&apos;,&apos;-3.27335&apos;,&apos;MaxYLimReal&apos;,&apos;29.46012&apos;,&apos;YLabelReal&apos;,&apos;&apos;,&apos;MinYLimMag&apos;,&apos;0.00000&apos;,&apos;MaxYLimMag&apos;,&apos;29.46012&apos;,&apos;LegendVisibility&apos;,&apos;Off&apos;,&apos;XGrid&apos;,true,&apos;YGrid&apos;,true,&apos;PlotMagPhase&apos;,false,&apos;AxesColor&apos;,[1 1 1],&apos;AxesTickColor&apos;,[0 0 0],&apos;ColorOrder&apos;,[0.0745098039215686 0.623529411764706 1;1 0.411764705882353 0.16078431372549;1 1 0.0666666666666667;0.717647058823529 0.274509803921569 1;0.392156862745098 0.831372549019608 0.0745098039215686;0.0588235294117647 1 1;1 0.0745098039215686 0.650980392156863],&apos;Title&apos;,&apos;模糊PID控制室内温度&apos;)),extmgr.Configuration(&apos;Tools&apos;,&apos;Plot Navigation&apos;,true,&apos;PreviousAutoscale&apos;,&apos;XY&apos;),extmgr.Configuration(&apos;Tools&apos;,&apos;Measurements&apos;,true,&apos;Version&apos;,&apos;2019b&apos;)),&apos;Version&apos;,&apos;2022a&apos;,&apos;Position&apos;,[282 100 1536 750])</P>
    <P Name="NumInputPorts">1</P>
    <P Name="Floating">off</P>
  </Block>
  <Block BlockType="Sum" Name="Sum" SID="47">
    <P Name="Ports">[2, 1]</P>
    <P Name="Position">[600, 430, 620, 450]</P>
    <P Name="ZOrder">1727</P>
    <P Name="ShowName">off</P>
    <P Name="Inputs">|+-</P>
  </Block>
  <Block BlockType="Sum" Name="Sum1" SID="48">
    <P Name="Ports">[2, 1]</P>
    <P Name="Position">[600, 700, 620, 720]</P>
    <P Name="ZOrder">1756</P>
    <P Name="ShowName">off</P>
    <P Name="Inputs">|+-</P>
  </Block>
  <Block BlockType="Sum" Name="Sum2" SID="49">
    <P Name="Ports">[2, 1]</P>
    <P Name="Position">[1055, 400, 1075, 420]</P>
    <P Name="ZOrder">1733</P>
    <P Name="ShowName">off</P>
    <P Name="Inputs">|++</P>
  </Block>
  <Block BlockType="Sum" Name="Sum3" SID="50">
    <P Name="Ports">[2, 1]</P>
    <P Name="Position">[1110, 430, 1130, 450]</P>
    <P Name="ZOrder">1736</P>
    <P Name="ShowName">off</P>
    <P Name="Inputs">|++</P>
  </Block>
  <Block BlockType="Sum" Name="Sum4" SID="51">
    <P Name="Ports">[2, 1]</P>
    <P Name="Position">[1170, 460, 1190, 480]</P>
    <P Name="ZOrder">1738</P>
    <P Name="ShowName">off</P>
    <P Name="Inputs">|++</P>
  </Block>
  <Block BlockType="Sum" Name="Sum5" SID="52">
    <P Name="Ports">[2, 1]</P>
    <P Name="Position">[1055, 670, 1075, 690]</P>
    <P Name="ZOrder">1762</P>
    <P Name="ShowName">off</P>
    <P Name="Inputs">|++</P>
  </Block>
  <Block BlockType="Sum" Name="Sum6" SID="53">
    <P Name="Ports">[2, 1]</P>
    <P Name="Position">[1110, 700, 1130, 720]</P>
    <P Name="ZOrder">1765</P>
    <P Name="ShowName">off</P>
    <P Name="Inputs">|++</P>
  </Block>
  <Block BlockType="Sum" Name="Sum7" SID="54">
    <P Name="Ports">[2, 1]</P>
    <P Name="Position">[1170, 730, 1190, 750]</P>
    <P Name="ZOrder">1767</P>
    <P Name="ShowName">off</P>
    <P Name="Inputs">|++</P>
  </Block>
  <Block BlockType="Sum" Name="Sum8" SID="55">
    <P Name="Ports">[3, 1]</P>
    <P Name="Position">[1095, 980, 1115, 1000]</P>
    <P Name="ZOrder">1783</P>
    <P Name="ShowName">off</P>
    <P Name="Inputs">+++</P>
  </Block>
  <Block BlockType="Sum" Name="Sum9" SID="56">
    <P Name="Ports">[2, 1]</P>
    <P Name="Position">[635, 980, 655, 1000]</P>
    <P Name="ZOrder">1789</P>
    <P Name="ShowName">off</P>
    <P Name="Inputs">|+-</P>
  </Block>
  <Block BlockType="ToWorkspace" Name="To Workspace" SID="57">
    <P Name="Ports">[1]</P>
    <P Name="Position">[1035, 270, 1095, 290]</P>
    <P Name="ZOrder">1782</P>
    <P Name="VariableName">fitness</P>
    <P Name="MaxDataPoints">inf</P>
    <P Name="SaveFormat">Structure With Time</P>
    <P Name="FixptAsFi">on</P>
    <P Name="SampleTime">-1</P>
  </Block>
  <Block BlockType="TransferFcn" Name="Transfer Fcn1" SID="58">
    <P Name="Position">[1525, 727, 1655, 783]</P>
    <P Name="ZOrder">1777</P>
    <P Name="Numerator">[6]</P>
    <P Name="Denominator">[532 1]</P>
    <Port>
      <P Name="PortNumber">1</P>
      <P Name="Name">Fuzzy PID</P>
    </Port>
  </Block>
  <Block BlockType="TransferFcn" Name="Transfer Fcn2" SID="59">
    <P Name="Position">[1525, 457, 1655, 513]</P>
    <P Name="ZOrder">1748</P>
    <P Name="Numerator">[6]</P>
    <P Name="Denominator">[532 1]</P>
    <Port>
      <P Name="PortNumber">1</P>
      <P Name="Name">GA-FuzzyPID</P>
    </Port>
  </Block>
  <Block BlockType="TransferFcn" Name="Transfer Fcn3" SID="60">
    <P Name="Position">[1360, 962, 1490, 1018]</P>
    <P Name="ZOrder">1791</P>
    <P Name="Numerator">[6]</P>
    <P Name="Denominator">[532 1]</P>
    <Port>
      <P Name="PortNumber">1</P>
      <P Name="Name">PID</P>
    </Port>
  </Block>
  <Block BlockType="TransportDelay" Name="Transport&#xA;Delay1" SID="61">
    <P Name="Ports">[1, 1]</P>
    <P Name="Position">[1445, 735, 1485, 775]</P>
    <P Name="ZOrder">1778</P>
    <P Name="DelayTime">6</P>
  </Block>
  <Block BlockType="TransportDelay" Name="Transport&#xA;Delay2" SID="62">
    <P Name="Ports">[1, 1]</P>
    <P Name="Position">[1445, 465, 1485, 505]</P>
    <P Name="ZOrder">1749</P>
    <P Name="DelayTime">6</P>
  </Block>
  <Block BlockType="TransportDelay" Name="Transport&#xA;Delay3" SID="63">
    <P Name="Ports">[1, 1]</P>
    <P Name="Position">[1265, 970, 1305, 1010]</P>
    <P Name="ZOrder">1792</P>
    <P Name="DelayTime">6</P>
  </Block>
  <Block BlockType="Step" Name="setting temperature" SID="64">
    <P Name="Position">[525, 426, 550, 454]</P>
    <P Name="ZOrder">1728</P>
    <P Name="Time">0</P>
    <P Name="After">25</P>
    <P Name="SampleTime">0</P>
  </Block>
  <Block BlockType="Step" Name="setting temperature1" SID="65">
    <P Name="Position">[525, 696, 550, 724]</P>
    <P Name="ZOrder">1757</P>
    <P Name="Time">0</P>
    <P Name="After">25</P>
    <P Name="SampleTime">0</P>
  </Block>
  <Block BlockType="Step" Name="setting temperature2" SID="66">
    <P Name="Position">[495, 976, 520, 1004]</P>
    <P Name="ZOrder">1790</P>
    <P Name="Time">0</P>
    <P Name="After">25</P>
    <P Name="SampleTime">0</P>
  </Block>
  <Block BlockType="Clock" Name="time" SID="67">
    <P Name="Position">[635, 260, 655, 280]</P>
    <P Name="ZOrder">1752</P>
    <P Name="FontName">Times New Roman</P>
    <P Name="FontSize">14</P>
  </Block>
  <Line>
    <P Name="ZOrder">1</P>
    <P Name="Src">4#out:2</P>
    <P Name="Dst">12#in:1</P>
  </Line>
  <Line>
    <P Name="ZOrder">2</P>
    <P Name="Src">32#out:1</P>
    <P Name="Dst">15#in:1</P>
  </Line>
  <Line>
    <P Name="ZOrder">3</P>
    <P Name="Src">15#out:1</P>
    <P Name="Dst">41#in:1</P>
  </Line>
  <Line>
    <P Name="ZOrder">4</P>
    <P Name="Src">14#out:1</P>
    <P Name="Dst">51#in:1</P>
  </Line>
  <Line>
    <P Name="ZOrder">5</P>
    <P Name="Src">2#out:1</P>
    <P Name="Dst">62#in:1</P>
  </Line>
  <Line>
    <P Name="ZOrder">6</P>
    <P Name="Src">30#out:1</P>
    <P Name="Points">[0, -11; 20, 0]</P>
    <P Name="Dst">49#in:2</P>
  </Line>
  <Line>
    <P Name="Name">PID</P>
    <P Name="ZOrder">10</P>
    <P Name="Labels">[0, 0]</P>
    <P Name="Src">60#out:1</P>
    <P Name="Points">[87, 0]</P>
    <Branch>
      <P Name="ZOrder">9</P>
      <P Name="Points">[0, -70; 158, 0; 0, -255]</P>
      <P Name="Dst">45#in:3</P>
    </Branch>
    <Branch>
      <P Name="ZOrder">8</P>
      <P Name="Points">[0, 118; -937, 0]</P>
      <P Name="Dst">56#in:2</P>
    </Branch>
    <Branch>
      <P Name="ZOrder">7</P>
      <P Name="Dst">46#in:1</P>
    </Branch>
  </Line>
  <Line>
    <P Name="ZOrder">11</P>
    <P Name="Src">13#out:1</P>
    <P Name="Dst">7#in:1</P>
  </Line>
  <Line>
    <P Name="ZOrder">12</P>
    <P Name="Src">7#out:1</P>
    <P Name="Points">[55, 0]</P>
    <P Name="Dst">55#in:3</P>
  </Line>
  <Line>
    <P Name="ZOrder">13</P>
    <P Name="Src">23#out:1</P>
    <P Name="Dst">57#in:1</P>
  </Line>
  <Line>
    <P Name="ZOrder">14</P>
    <P Name="Src">39#out:1</P>
    <P Name="Dst">3#in:2</P>
  </Line>
  <Line>
    <P Name="ZOrder">15</P>
    <P Name="Src">34#out:1</P>
    <P Name="Dst">2#in:1</P>
  </Line>
  <Line>
    <P Name="ZOrder">16</P>
    <P Name="Src">10#out:1</P>
    <P Name="Dst">5#in:1</P>
  </Line>
  <Line>
    <P Name="ZOrder">17</P>
    <P Name="Src">4#out:3</P>
    <P Name="Dst">14#in:1</P>
  </Line>
  <Line>
    <P Name="ZOrder">18</P>
    <P Name="Src">55#out:1</P>
    <P Name="Dst">63#in:1</P>
  </Line>
  <Line>
    <P Name="ZOrder">19</P>
    <P Name="Src">9#out:1</P>
    <P Name="Dst">4#in:1</P>
  </Line>
  <Line>
    <P Name="ZOrder">20</P>
    <P Name="Src">20#out:1</P>
    <P Name="Points">[125, 0]</P>
    <P Name="Dst">55#in:1</P>
  </Line>
  <Line>
    <P Name="ZOrder">21</P>
    <P Name="Src">5#out:3</P>
    <P Name="Dst">18#in:1</P>
  </Line>
  <Line>
    <P Name="ZOrder">22</P>
    <P Name="Src">66#out:1</P>
    <P Name="Dst">56#in:1</P>
  </Line>
  <Line>
    <P Name="ZOrder">23</P>
    <P Name="Src">21#out:1</P>
    <P Name="Dst">25#in:1</P>
  </Line>
  <Line>
    <P Name="ZOrder">26</P>
    <P Name="Src">6#out:1</P>
    <P Name="Points">[33, 0]</P>
    <Branch>
      <P Name="ZOrder">25</P>
      <P Name="Points">[0, 115]</P>
      <P Name="Dst">40#in:2</P>
    </Branch>
    <Branch>
      <P Name="ZOrder">24</P>
      <P Name="Dst">33#in:2</P>
    </Branch>
  </Line>
  <Line>
    <P Name="ZOrder">27</P>
    <P Name="Src">53#out:1</P>
    <P Name="Points">[195, 0]</P>
    <P Name="Dst">39#in:1</P>
  </Line>
  <Line>
    <P Name="ZOrder">31</P>
    <P Name="Src">56#out:1</P>
    <P Name="Points">[234, 0]</P>
    <Branch>
      <P Name="ZOrder">30</P>
      <P Name="Points">[0, 80]</P>
      <P Name="Dst">13#in:1</P>
    </Branch>
    <Branch>
      <P Name="ZOrder">29</P>
      <P Name="Dst">21#in:1</P>
    </Branch>
    <Branch>
      <P Name="ZOrder">28</P>
      <P Name="Points">[0, -65]</P>
      <P Name="Dst">20#in:1</P>
    </Branch>
  </Line>
  <Line>
    <P Name="ZOrder">32</P>
    <P Name="Src">31#out:1</P>
    <P Name="Dst">52#in:2</P>
  </Line>
  <Line>
    <P Name="ZOrder">33</P>
    <P Name="Src">42#out:1</P>
    <P Name="Dst">10#in:1</P>
  </Line>
  <Line>
    <P Name="ZOrder">34</P>
    <P Name="Src">28#out:1</P>
    <P Name="Dst">50#in:2</P>
  </Line>
  <Line>
    <P Name="ZOrder">35</P>
    <P Name="Src">22#out:1</P>
    <P Name="Dst">35#in:2</P>
  </Line>
  <Line>
    <P Name="Name">Fuzzy PID</P>
    <P Name="ZOrder">39</P>
    <P Name="Src">58#out:1</P>
    <P Name="Points">[42, 0]</P>
    <Branch>
      <P Name="ZOrder">38</P>
      <P Name="Labels">[1, 0]</P>
      <P Name="Points">[0, 136; -1092, 0]</P>
      <P Name="Dst">48#in:2</P>
    </Branch>
    <Branch>
      <P Name="ZOrder">37</P>
      <P Name="Points">[0, -100]</P>
      <P Name="Dst">45#in:2</P>
    </Branch>
    <Branch>
      <P Name="ZOrder">36</P>
      <P Name="Dst">44#in:1</P>
    </Branch>
  </Line>
  <Line>
    <P Name="ZOrder">40</P>
    <P Name="Src">25#out:1</P>
    <P Name="Dst">55#in:2</P>
  </Line>
  <Line>
    <P Name="ZOrder">41</P>
    <P Name="Src">24#out:1</P>
    <P Name="Dst">39#in:2</P>
  </Line>
  <Line>
    <P Name="ZOrder">42</P>
    <P Name="Src">29#out:1</P>
    <P Name="Dst">53#in:2</P>
  </Line>
  <Line>
    <P Name="ZOrder">43</P>
    <P Name="Src">51#out:1</P>
    <P Name="Points">[29, 0; 0, 85]</P>
    <P Name="Dst">36#in:1</P>
  </Line>
  <Line>
    <P Name="ZOrder">44</P>
    <P Name="Src">26#out:1</P>
    <P Name="Dst">51#in:2</P>
  </Line>
  <Line>
    <P Name="ZOrder">45</P>
    <P Name="Src">54#out:1</P>
    <P Name="Points">[29, 0; 0, 85]</P>
    <P Name="Dst">40#in:1</P>
  </Line>
  <Line>
    <P Name="ZOrder">46</P>
    <P Name="Src">36#out:1</P>
    <P Name="Dst">2#in:3</P>
  </Line>
  <Line>
    <P Name="ZOrder">47</P>
    <P Name="Src">18#out:1</P>
    <P Name="Dst">54#in:1</P>
  </Line>
  <Line>
    <P Name="ZOrder">48</P>
    <P Name="Src">27#out:1</P>
    <P Name="Dst">54#in:2</P>
  </Line>
  <Line>
    <P Name="ZOrder">49</P>
    <P Name="Src">64#out:1</P>
    <P Name="Dst">47#in:1</P>
  </Line>
  <Line>
    <P Name="ZOrder">52</P>
    <P Name="Src">8#out:1</P>
    <P Name="Points">[33, 0]</P>
    <Branch>
      <P Name="ZOrder">51</P>
      <P Name="Points">[0, 115]</P>
      <P Name="Dst">36#in:2</P>
    </Branch>
    <Branch>
      <P Name="ZOrder">50</P>
      <P Name="Dst">32#in:2</P>
    </Branch>
  </Line>
  <Line>
    <P Name="ZOrder">53</P>
    <P Name="Src">4#out:1</P>
    <P Name="Dst">11#in:1</P>
  </Line>
  <Line>
    <P Name="ZOrder">54</P>
    <P Name="Src">3#out:1</P>
    <P Name="Dst">61#in:1</P>
  </Line>
  <Line>
    <P Name="ZOrder">55</P>
    <P Name="Src">19#out:1</P>
    <P Name="Dst">42#in:1</P>
  </Line>
  <Line>
    <P Name="ZOrder">64</P>
    <P Name="Src">47#out:1</P>
    <P Name="Points">[25, 0; 0, -20]</P>
    <Branch>
      <P Name="ZOrder">63</P>
      <P Name="Points">[0, -4]</P>
      <Branch>
        <P Name="ZOrder">62</P>
        <P Name="Points">[-16, 0]</P>
        <Branch>
          <P Name="ZOrder">61</P>
          <P Name="Points">[0, -116]</P>
          <P Name="Dst">1#in:1</P>
        </Branch>
        <Branch>
          <P Name="ZOrder">60</P>
          <P Name="Points">[-2, 0; 0, 39]</P>
          <P Name="Dst">8#in:1</P>
        </Branch>
      </Branch>
      <Branch>
        <P Name="ZOrder">59</P>
        <P Name="Points">[0, -44; 597, 0]</P>
        <Branch>
          <P Name="ZOrder">58</P>
          <P Name="Points">[0, 118]</P>
          <P Name="Dst">22#in:1</P>
        </Branch>
        <Branch>
          <P Name="ZOrder">57</P>
          <P Name="Points">[83, 0]</P>
          <P Name="Dst">34#in:1</P>
        </Branch>
      </Branch>
    </Branch>
    <Branch>
      <P Name="ZOrder">56</P>
      <P Name="Dst">32#in:1</P>
    </Branch>
  </Line>
  <Line>
    <P Name="ZOrder">65</P>
    <P Name="Src">35#out:1</P>
    <P Name="Dst">2#in:2</P>
  </Line>
  <Line>
    <P Name="ZOrder">66</P>
    <P Name="Src">5#out:2</P>
    <P Name="Dst">17#in:1</P>
  </Line>
  <Line>
    <P Name="ZOrder">67</P>
    <P Name="Src">38#out:1</P>
    <P Name="Dst">3#in:1</P>
  </Line>
  <Line>
    <P Name="ZOrder">68</P>
    <P Name="Src">11#out:1</P>
    <P Name="Dst">49#in:1</P>
  </Line>
  <Line>
    <P Name="ZOrder">69</P>
    <P Name="Src">16#out:1</P>
    <P Name="Dst">52#in:1</P>
  </Line>
  <Line>
    <P Name="ZOrder">70</P>
    <P Name="Src">52#out:1</P>
    <P Name="Dst">38#in:2</P>
  </Line>
  <Line>
    <P Name="ZOrder">71</P>
    <P Name="Src">12#out:1</P>
    <P Name="Dst">50#in:1</P>
  </Line>
  <Line>
    <P Name="ZOrder">72</P>
    <P Name="Src">65#out:1</P>
    <P Name="Dst">48#in:1</P>
  </Line>
  <Line>
    <P Name="ZOrder">73</P>
    <P Name="Src">50#out:1</P>
    <P Name="Points">[195, 0]</P>
    <P Name="Dst">35#in:1</P>
  </Line>
  <Line>
    <P Name="ZOrder">74</P>
    <P Name="Src">1#out:1</P>
    <P Name="Points">[58, 0; 0, -15]</P>
    <P Name="Dst">37#in:2</P>
  </Line>
  <Line>
    <P Name="ZOrder">75</P>
    <P Name="Src">67#out:1</P>
    <P Name="Dst">37#in:1</P>
  </Line>
  <Line>
    <P Name="ZOrder">76</P>
    <P Name="Src">17#out:1</P>
    <P Name="Dst">53#in:1</P>
  </Line>
  <Line>
    <P Name="ZOrder">77</P>
    <P Name="Src">63#out:1</P>
    <P Name="Dst">60#in:1</P>
  </Line>
  <Line>
    <P Name="ZOrder">78</P>
    <P Name="Src">5#out:1</P>
    <P Name="Dst">16#in:1</P>
  </Line>
  <Line>
    <P Name="ZOrder">79</P>
    <P Name="Src">49#out:1</P>
    <P Name="Dst">34#in:2</P>
  </Line>
  <Line>
    <P Name="ZOrder">80</P>
    <P Name="Src">61#out:1</P>
    <P Name="Dst">58#in:1</P>
  </Line>
  <Line>
    <P Name="ZOrder">81</P>
    <P Name="Src">40#out:1</P>
    <P Name="Dst">3#in:3</P>
  </Line>
  <Line>
    <P Name="ZOrder">82</P>
    <P Name="Src">37#out:1</P>
    <P Name="Dst">23#in:1</P>
  </Line>
  <Line>
    <P Name="ZOrder">83</P>
    <P Name="Src">41#out:1</P>
    <P Name="Dst">9#in:1</P>
  </Line>
  <Line>
    <P Name="ZOrder">84</P>
    <P Name="Src">33#out:1</P>
    <P Name="Dst">19#in:1</P>
  </Line>
  <Line>
    <P Name="ZOrder">91</P>
    <P Name="Src">48#out:1</P>
    <P Name="Points">[25, 0; 0, -20]</P>
    <Branch>
      <P Name="ZOrder">90</P>
      <P Name="Points">[0, -4]</P>
      <Branch>
        <P Name="ZOrder">89</P>
        <P Name="Points">[-18, 0; 0, 39]</P>
        <P Name="Dst">6#in:1</P>
      </Branch>
      <Branch>
        <P Name="ZOrder">88</P>
        <P Name="Points">[0, -44; 597, 0]</P>
        <Branch>
          <P Name="ZOrder">87</P>
          <P Name="Points">[0, 118]</P>
          <P Name="Dst">24#in:1</P>
        </Branch>
        <Branch>
          <P Name="ZOrder">86</P>
          <P Name="Points">[83, 0]</P>
          <P Name="Dst">38#in:1</P>
        </Branch>
      </Branch>
    </Branch>
    <Branch>
      <P Name="ZOrder">85</P>
      <P Name="Dst">33#in:1</P>
    </Branch>
  </Line>
  <Line>
    <P Name="ZOrder">92</P>
    <P Name="Src">62#out:1</P>
    <P Name="Dst">59#in:1</P>
  </Line>
  <Line>
    <P Name="Name">GA-FuzzyPID</P>
    <P Name="ZOrder">97</P>
    <P Name="Src">59#out:1</P>
    <P Name="Points">[42, 0]</P>
    <Branch>
      <P Name="ZOrder">96</P>
      <P Name="Labels">[1, 0]</P>
      <P Name="Dst">43#in:1</P>
    </Branch>
    <Branch>
      <P Name="ZOrder">95</P>
      <P Name="Points">[0, 127]</P>
      <Branch>
        <P Name="ZOrder">94</P>
        <P Name="Points">[0, 33]</P>
        <P Name="Dst">45#in:1</P>
      </Branch>
      <Branch>
        <P Name="ZOrder">93</P>
        <P Name="Points">[-1092, 0]</P>
        <P Name="Dst">47#in:2</P>
      </Branch>
    </Branch>
  </Line>
  <Annotation SID="68">
    <P Name="Name">&lt;!DOCTYPE HTML PUBLIC &quot;-//W3C//DTD HTML 4.0//EN&quot; &quot;http://www.w3.org/TR/REC-html40/strict.dtd&quot;&gt;
&lt;html&gt;&lt;head&gt;&lt;meta name=&quot;qrichtext&quot; content=&quot;1&quot; /&gt;&lt;style type=&quot;text/css&quot;&gt;
p, li { white-space: pre-wrap; }
&lt;/style&gt;&lt;/head&gt;&lt;body align=&quot;left&quot; style=&quot; font-family:&apos;Arial&apos;; font-size:10px; font-weight:400; font-style:normal;&quot;&gt;
&lt;p align=&quot;left&quot; style=&quot; margin-top:0px; margin-bottom:0px; margin-left:0px; margin-right:0px; -qt-block-indent:0; text-indent:0px;&quot;&gt;&lt;a name=&quot;_Hlk124580298&quot;&gt;&lt;/a&gt;&lt;span style=&quot; font-family:&apos;Times New Roman&apos;; font-size:20px; color:#000000;&quot;&gt;D&lt;/span&gt;&lt;span style=&quot; font-family:&apos;Times New Roman&apos;; font-size:20px; color:#000000;&quot;&gt;esign of Vacuum Annealing Furnace Temperature Control System Based on Fuzzy-PID Algorithm&lt;/span&gt;&lt;/p&gt;&lt;/body&gt;&lt;/html&gt;</P>
    <P Name="Position">[1446, 614, 1696, 717]</P>
    <P Name="InternalMargins">[0, 0, 0, 0]</P>
    <P Name="FixedHeight">on</P>
    <P Name="FixedWidth">on</P>
    <P Name="Interpreter">rich</P>
    <P Name="ZOrder">-1</P>
  </Annotation>
  <Annotation SID="69">
    <P Name="Name">PID</P>
    <P Name="Position">[1099, 812, 1117, 826]</P>
    <P Name="InternalMargins">[0, 0, 0, 0]</P>
    <P Name="ZOrder">-2</P>
  </Annotation>
  <Annotation SID="70">
    <P Name="Name">PID</P>
    <P Name="Position">[1099, 542, 1117, 556]</P>
    <P Name="InternalMargins">[0, 0, 0, 0]</P>
    <P Name="ZOrder">-3</P>
  </Annotation>
  <Annotation SID="71">
    <P Name="Name">Genetic algorithm optimization objective function</P>
    <P Name="Position">[611, 230, 1107, 330]</P>
    <P Name="InternalMargins">[0, 0, 0, 0]</P>
    <P Name="FixedHeight">on</P>
    <P Name="FixedWidth">on</P>
    <P Name="ForegroundColor">[0.901961, 0.901961, 1.000000]</P>
    <P Name="BackgroundColor">[0.901961, 0.901961, 1.000000]</P>
    <P Name="DropShadow">on</P>
    <P Name="AnnotationType">area_annotation</P>
    <P Name="ZOrder">1</P>
    <P Name="FontSize">12</P>
  </Annotation>
  <Annotation SID="72">
    <P Name="Name">PID</P>
    <P Name="Position">[1143, 1012, 1161, 1026]</P>
    <P Name="InternalMargins">[0, 0, 0, 0]</P>
    <P Name="ZOrder">-5</P>
  </Annotation>
  <Annotation SID="73">
    <P Name="Name">&lt;!DOCTYPE HTML PUBLIC &quot;-//W3C//DTD HTML 4.0//EN&quot; &quot;http://www.w3.org/TR/REC-html40/strict.dtd&quot;&gt;
&lt;html&gt;&lt;head&gt;&lt;meta name=&quot;qrichtext&quot; content=&quot;1&quot; /&gt;&lt;style type=&quot;text/css&quot;&gt;
p, li { white-space: pre-wrap; }
&lt;/style&gt;&lt;/head&gt;&lt;body align=&quot;left&quot; style=&quot; font-family:&apos;Arial&apos;; font-size:10px; font-weight:400; font-style:normal;&quot;&gt;
&lt;p align=&quot;left&quot; style=&quot; margin-top:0px; margin-bottom:0px; margin-left:0px; margin-right:0px; -qt-block-indent:0; text-indent:0px;&quot;&gt;&lt;a name=&quot;_Hlk124580298&quot;&gt;&lt;/a&gt;&lt;span style=&quot; font-family:&apos;Times New Roman&apos;; font-size:20px; color:#000000;&quot;&gt;D&lt;/span&gt;&lt;span style=&quot; font-family:&apos;Times New Roman&apos;; font-size:20px; color:#000000;&quot;&gt;esign of Vacuum Annealing Furnace Temperature Control System Based on PID Algorithm&lt;/span&gt;&lt;/p&gt;&lt;/body&gt;&lt;/html&gt;</P>
    <P Name="Position">[1257, 1032, 1547, 1100]</P>
    <P Name="InternalMargins">[0, 0, 0, 0]</P>
    <P Name="FixedHeight">on</P>
    <P Name="FixedWidth">on</P>
    <P Name="Interpreter">rich</P>
    <P Name="ZOrder">-6</P>
  </Annotation>
  <Annotation SID="74">
    <P Name="Name">&lt;!DOCTYPE HTML PUBLIC &quot;-//W3C//DTD HTML 4.0//EN&quot; &quot;http://www.w3.org/TR/REC-html40/strict.dtd&quot;&gt;
&lt;html&gt;&lt;head&gt;&lt;meta name=&quot;qrichtext&quot; content=&quot;1&quot; /&gt;&lt;style type=&quot;text/css&quot;&gt;
p, li { white-space: pre-wrap; }
&lt;/style&gt;&lt;/head&gt;&lt;body align=&quot;left&quot; style=&quot; font-family:&apos;Arial&apos;; font-size:10px; font-weight:400; font-style:normal;&quot;&gt;
&lt;p align=&quot;center&quot; style=&quot; margin-top:12px; margin-bottom:12px; margin-left:0px; margin-right:0px; -qt-block-indent:0; text-indent:0px;&quot;&gt;&lt;a name=&quot;_Hlk124580298&quot;&gt;&lt;/a&gt;&lt;span style=&quot; font-family:&apos;Times New Roman&apos;; font-size:20px; color:#000000;&quot;&gt;D&lt;/span&gt;&lt;span style=&quot; font-family:&apos;Times New Roman&apos;; font-size:20px; color:#000000;&quot;&gt;esign of Vacuum Annealing Furnace Temperature Control System Based on GA-Fuzzy-PID Algorithm&lt;/span&gt;&lt;/p&gt;&lt;/body&gt;&lt;/html&gt;</P>
    <P Name="Position">[1488, 368, 1813, 446]</P>
    <P Name="InternalMargins">[0, 0, 0, 0]</P>
    <P Name="FixedHeight">on</P>
    <P Name="FixedWidth">on</P>
    <P Name="Interpreter">rich</P>
    <P Name="ZOrder">-7</P>
  </Annotation>
</System>
