# Supplementary material for: Design of vacuum annealing furnace temperature control system based on GA-Fuzzy-PID algorithm
Source: PLoS One. 2023 Nov 29;18(11):e0293823. doi: 10.1371/journal.pone.0293823 (PMC10686503; doi:10.1371/journal.pone.0293823)
Supplement: S1 Data — (SLX) [file pone.0293823.s001.slx › simulink/windowsInfo.xml]

<?xml version="1.0" encoding="utf-8"?>
<WindowsInfo>
  <Object PropName="BdWindowsInfo" ObjectID="1" ClassName="Simulink.BDWindowsInfo">
    <Object PropName="WindowsInfo" ObjectID="2" ClassName="Simulink.WindowInfo">
      <P Name="IsActive" Class="logical">1</P>
      <P Name="Location" Class="double">[-7.0, -7.0, 1721.0, 1033.0]</P>
      <Object PropName="ModelBrowserInfo" ObjectID="3" ClassName="Simulink.ModelBrowserInfo">
        <P Name="Visible" Class="logical">1</P>
        <P Name="DockPosition" Class="char">Left</P>
        <P Name="Width" Class="int32">50</P>
        <P Name="Height" Class="int32">50</P>
        <P Name="Filter" Class="int32">9</P>
        <P Name="Minimized" Class="char">On</P>
      </Object>
      <Object PropName="ExplorerBarInfo" ObjectID="4" ClassName="Simulink.ExplorerBarInfo">
        <P Name="Visible" Class="logical">1</P>
      </Object>
      <Object PropName="EditorsInfo" ObjectID="5" ClassName="Simulink.EditorInfo">
        <P Name="IsActive" Class="logical">1</P>
        <P Name="IsTabbed" Class="logical">1</P>
        <P Name="ViewObjType" Class="char">SimulinkTopLevel</P>
        <P Name="LoadSaveID" Class="char">0</P>
        <P Name="Extents" Class="double">[2432.0, 1207.0]</P>
        <P Name="ZoomFactor" Class="double">0.5</P>
        <P Name="Offset" Class="double">[-689.99999999999977, 86.000000000000114]</P>
        <P Name="SceneRectInView" Class="double">[-689.99999999999977, 86.000000000000114, 3242.6666666666665, 1609.3333333333333]</P>
      </Object>
      <Array PropName="DockComponentsInfo" Type="Simulink.DockComponentInfo" Dimension="1*2">
        <Object ObjectID="6">
          <P Name="Type" Class="char">Simulink:Editor:ReferencedFiles</P>
          <P Name="ID" Class="char">Referenced Files</P>
          <P Name="Visible" Class="logical">0</P>
          <P Name="CreateCallback" Class="char"/>
          <P Name="UserData" Class="char">{&quot;filterShowRefModels&quot;:&quot;true&quot;,&quot;filterShowRefSubs&quot;:&quot;true&quot;,&quot;filterShowOnlyDirtyFiles&quot;:&quot;false&quot;}
</P>
          <P Name="Floating" Class="logical">0</P>
          <P Name="DockPosition" Class="char">Left</P>
          <P Name="Width" Class="int32">426</P>
          <P Name="Height" Class="int32">320</P>
          <P Name="Minimized" Class="char">Unset</P>
        </Object>
        <Object ObjectID="7">
          <P Name="Type" Class="char">GLUE2:PropertyInspector</P>
          <P Name="ID" Class="char">Property Inspector</P>
          <P Name="Visible" Class="logical">1</P>
          <P Name="CreateCallback" Class="char"/>
          <P Name="UserData" Class="char"/>
          <P Name="Floating" Class="logical">0</P>
          <P Name="DockPosition" Class="char">Right</P>
          <P Name="Width" Class="int32">426</P>
          <P Name="Height" Class="int32">320</P>
          <P Name="Minimized" Class="char">On</P>
        </Object>
      </Array>
      <P Name="WindowState" Class="char">AAAA/wAAAAD9AAAAAwAAAAAAAAC9AAAB+PwCAAAABPsAAAAWAEQAbwBjAGsAVwBpAGQAZwBlAHQAMwEAAAAxAAAB+AAAAAAAAAAA+wAAABYARABvAGMAawBXAGkAZABnAGUAdAA0AAAAAAD/////AAAAAAAAAAD7AAAAUgBHAEwAVQBFADIAIAB0AHIAZQBlACAAYwBvAG0AcABvAG4AZQBuAHQALwBHAEwAVQBFADIAIAB0AHIAZQBlACAAYwBvAG0AcABvAG4AZQBuAHQAAAAAAP////8AAACTAP////sAAABgAFMAaQBtAHUAbABpAG4AawA6AEUAZABpAHQAbwByADoAUgBlAGYAZQByAGUAbgBjAGUAZABGAGkAbABlAHMALwBSAGUAZgBlAHIAZQBuAGMAZQBkACAARgBpAGwAZQBzAAAAAAD/////AAAAxwD///8AAAABAAAAAAAAAAD8AgAAAAH7AAAAVABHAEwAVQBFADIAOgBQAHIAbwBwAGUAcgB0AHkASQBuAHMAcABlAGMAdABvAHIALwBQAHIAbwBwAGUAcgB0AHkAIABJAG4AcwBwAGUAYwB0AG8AcgAAAAAA/////wAAAoAA////AAAAAwAAAAAAAAAA/AEAAAAB+/////8AAAAAAP////8AAAIDAP///wAACbgAAAUFAAAAAQAAAAIAAAABAAAAAvwAAAADAAAAAAAAAAEAAAA2AGMAbwBsAGwAYQBwAHMAaQBiAGwAZQBQAGEAbgBlAGwAVABvAG8AbABCAGEAcgBMAGUAZgB0AwAAAAD/////AAAAAAAAAAAAAAABAAAAAQAAADgAYwBvAGwAbABhAHAAcwBpAGIAbABlAFAAYQBuAGUAbABUAG8AbwBsAEIAYQByAFIAaQBnAGgAdAMAAAAA/////wAAAAAAAAAAAAAAAwAAAAEAAAA6AGMAbwBsAGwAYQBwAHMAaQBiAGwAZQBQAGEAbgBlAGwAVABvAG8AbABCAGEAcgBCAG8AdAB0AG8AbQAAAAAA/////wAAAAAAAAAA</P>
      <Array PropName="PersistedApps" Type="Cell" Dimension="0*1"/>
      <P Name="WindowUuid" Class="char">a96fc7aa-11d9-479e-8d02-a70be0aebc6a</P>
    </Object>
    <P Name="BDUuid" Class="char">5a522de9-ffd5-48c5-815c-1c0d3766beb0</P>
  </Object>
</WindowsInfo>
